# Supplementary material for: Population-Based Clinical Cancer Registration in Germany
Source: Cancers (Basel). 2023 Aug 2;15(15):3934. doi: 10.3390/cancers15153934 (PMC10416989; doi:10.3390/cancers15153934)
Supplement: Supplementary file 1 [file cancers-15-03934-s001.zip]

Archive with 1 entries (1 files):
- cancers-2510992-supplementary.pdf
